# Supplementary material for: Thermally Conductive Polydimethylsiloxane-Based Composite with Vertically Aligned Hexagonal Boron Nitride
Source: Polymers (Basel). 2024 Nov 8;16(22):3126. doi: 10.3390/polym16223126 (PMC11598570; doi:10.3390/polym16223126)
Supplement: Supplementary file 1 [file polymers-16-03126-s001.zip]

Archive with 1 entries (1 files):
- polymers-3275872-supplementary.pdf
